# Supplementary material for: Deciphering Ultra-High Dose Rate Irradiation with Drosophila melanogaster
Source: Antioxidants (Basel). 2026 Jun 10;15(6):736. doi: 10.3390/antiox15060736 (PMC13296059; doi:10.3390/antiox15060736)
Supplement: Supplementary file 1 [file antioxidants-15-00736-s001.zip]

Archive with 2 entries (2 files):
- 1 List of the Supplementary Materials.pdf
- 2 List of Supplementary Materials incl. Figures and Tables.pdf
